# Supplementary material for: Aromatic Amines in Organic Synthesis. Part II. p-Aminocinnamaldehydes
Source: Molecules. 2021 Jul 19;26(14):4360. doi: 10.3390/molecules26144360 (PMC8306840; doi:10.3390/molecules26144360)
Supplement: Supplementary file 1 [file molecules-26-04360-s001.zip]

Archive with 1 entries (1 files):
- molecules-1291965-supplementary.pdf
